# Supplementary material for: Enzymatically Cross-Linked Hydrogel Beads Based on a Novel Poly(aspartamide) Derivative
Source: Gels. 2025 Jan 26;11(2):93. doi: 10.3390/gels11020093 (PMC11854777; doi:10.3390/gels11020093)
Supplement: Supplementary file 1 [file gels-11-00093-s001.zip]

Archive with 1 entries (1 files):
- gels-3428878-supplementary.pdf
